# Supplementary material for: Exploring Lifestyle and Dietary Patterns in Pregnancy and Their Impact on Health: A Comparative Analysis of Two Distinct Groups 10 Years Apart
Source: Nutrients. 2024 Jan 27;16(3):377. doi: 10.3390/nu16030377 (PMC10857126; doi:10.3390/nu16030377)
Supplement: Supplementary file 1 [file nutrients-16-00377-s001.zip]

Archive with 1 entries (1 files):
- nutrients-2780579-supplementary.pdf
